# Supplementary material for: Dogs wait longer for better rewards than wolves in a delay of gratification task: but why?
Source: Anim Cogn. 2020 Feb 14;23(3):443–53. doi: 10.1007/s10071-020-01346-7 (PMC7181554; doi:10.1007/s10071-020-01346-7)
Supplement: Supplementary file 1 — Supplementary file1 (XLSX 106 kb) [file 10071_2020_1346_MOESM1_ESM.xlsx]

## Sheet: exchange.txt
ID	species	name	age	sex	delay	session	delay_suc	meat_suc	saus_suc	suc_ratio	motiv_suc	motiv_ratio	max_delay	failure.ex	lay_per	stand_per	sit_per	close_per	medium_per	distant_per	away_per	look.away_per	alternations_per	locomotion_per
1	wolf	Amarok	20	M	2	1	4	2	2	1	4	1	20	0	0	1	0	1	0	0	0	0	0.29661	0.338983
1	wolf	Amarok	20	M	2	2	4	2	2	1	3	0.75	20	NA	NA	NA	NA	NA	NA	NA	NA	NA	NA	NA
1	wolf	Amarok	21	M	5	1	4	2	2	1	3	0.75	20	NA	NA	NA	NA	NA	NA	NA	NA	NA	NA	NA
1	wolf	Amarok	21	M	5	2	2	1	1	0.5	2	0.5	20	NA	NA	NA	NA	NA	NA	NA	NA	NA	NA	NA
1	wolf	Amarok	23	M	5	3	3	1	2	0.75	3	0.75	20	NA	NA	NA	NA	NA	NA	NA	NA	NA	NA	NA
1	wolf	Amarok	25	M	5	4	3	1	2	0.75	2	0.5	20	0	0	1	0	1	0	0	0	0	0.40146	0.540146
1	wolf	Amarok	28	M	5	5	1	1	0	0.25	2	0.5	20	0	NA	NA	NA	NA	NA	NA	NA	NA	NA	NA
1	wolf	Amarok	28	M	5	6	2	1	1	0.5	2	0.5	20	0	0	1	0	1	0	0	0	0	0.3125	0.359375
1	wolf	Amarok	28	M	10	1	1	0	1	0.25	1	0.25	20	0	0	1	0	1	0	0	0	0	0.454545	0.525253
1	wolf	Amarok	29	M	10	2	0	0	0	0	1	0.25	20	0	0	1	0	1	0	0	0	0	0	0.433962
1	wolf	Amarok	29	M	10	3	0	0	0	0	2	0.5	20	0	0	1	0	1	0	0	0	0	0	0.231707
1	wolf	Amarok	29	M	10	4	0	0	0	0	0	0	20	2	0	1	0	1	0	0	0	0	0	0.314286
1	wolf	Amarok	30	M	10	5	0	0	0	0	1	0.25	20	3	0	1	0	1	0	0	0	0	0.131579	0.192982
1	wolf	Amarok	30	M	10	6	0	0	0	0	2	0.5	20	0	0	1	0	1	0	0	0	0	0	0.222222
1	wolf	Amarok	30	M	15	1	1	1	0	0.25	2	0.5	20	0	0	1	0	1	0	0	0	0	0	0.262911
1	wolf	Amarok	30	M	15	2	1	1	0	0.25	2	0.5	20	1	0	1	0	1	0	0	0	0	0	0.430622
1	wolf	Amarok	31	M	15	3	0	0	0	0	2	0.5	20	1	0	1	0	1	0	0	0	0	0	0.40884
1	wolf	Amarok	33	M	15	4	0	0	0	0	1	0.25	20	1	0	1	0	1	0	0	0	0	0	0.263158
1	wolf	Amarok	33	M	15	5	0	0	0	0	2	0.5	20	1	0	1	0	1	0	0	0	0	0.0699301	0.398601
1	wolf	Amarok	33	M	15	6	0	0	0	0	2	0.5	20	0	0	1	0	1	0	0	0	0	0	0.383838
1	wolf	Amarok	35	M	20	1	0	0	0	0	1	0.25	20	0	0	1	0	1	0	0	0	0	0.0909091	0.290909
1	wolf	Amarok	36	M	20	2	2	1	1	0.5	1	0.25	20	1	0	0.979412	0.0205882	1	0	0	0	0.211765	0.132353	0.179412
1	wolf	Amarok	37	M	20	3	0	0	0	0	2	0.5	20	0	0	1	0	1	0	0	0	0	0.046729	0.392523
1	wolf	Amarok	38	M	20	4	0	0	0	0	2	0.5	20	1	0	1	0	1	0	0	0	0	0.0322581	0.277419
1	wolf	Amarok	39	M	20	5	1	1	0	0.25	2	0.5	20	2	0	1	0	1	0	0	0	0	0.0675676	0.364865
1	wolf	Amarok	39	M	20	6	0	0	0	0	2	0.5	20	0	0	1	0	1	0	0	0	0	0.026178	0.246073
1	wolf	Amarok	42	M	25	1	0	0	0	0	2	0.5	20	2	0	1	0	0.620339	0.0169492	0.362712	0.379661	0.0542373	0.0169492	0.586441
1	wolf	Amarok	43	M	25	2	0	0	0	0	2	0.5	20	2	0	1	0	1	0	0	0	0	0.0588235	0.194118
2	wolf	Aragorn	69	M	5	1	4	2	2	1	4	1	35	0	NA	NA	NA	NA	NA	NA	NA	NA	NA	NA
2	wolf	Aragorn	70	M	5	2	3	2	1	0.75	4	1	35	NA	NA	NA	NA	NA	NA	NA	NA	NA	NA	NA
2	wolf	Aragorn	72	M	5	3	4	2	2	1	4	1	35	0	0	1	0	1	0	0	0	0	0.160428	0.572193
2	wolf	Aragorn	75	M	5	4	4	2	2	1	2	0.5	35	0	0	1	0	1	0	0	0	0	0.122699	0.466258
2	wolf	Aragorn	75	M	5	5	4	2	2	1	4	1	35	0	0	0.934426	0.0655738	1	0	0	0		0.10929	0.693989
2	wolf	Aragorn	76	M	5	6	4	2	2	1	4	1	35	0	0	1	0	1	0	0	0	0	0.220994	0.546961
2	wolf	Aragorn	76	M	10	1	4	2	2	1	4	1	35	0	0	1	0	1	0	0	0	0	0.179211	0.645161
2	wolf	Aragorn	76	M	10	2	3	1	2	0.75	4	1	35	0	0	1	0	1	0	0	0	0	0.0543478	0.695652
2	wolf	Aragorn	76	M	10	3	3	1	2	0.75	4	1	35	NA	NA	NA	NA	NA	NA	NA	NA	NA	NA	NA
2	wolf	Aragorn	76	M	10	4	3	1	2	0.75	4	1	35	0	0	1	0	1	0	0	0	0	0.128205	0.648352
2	wolf	Aragorn	77	M	10	5	2	1	1	0.5	3	0.75	35	1	0	1	0	1	0	0	0	0	0	0.638767
2	wolf	Aragorn	77	M	10	6	3	1	2	0.75	4	1	35	0	0	1	0	1	0	0	0	0	0	0.202335
2	wolf	Aragorn	77	M	15	1	1	0	1	0.25	4	1	35	0	0	0.983402	0.0165975	1	0	0	0	0	0	0.705394
2	wolf	Aragorn	77	M	15	2	1	0	1	0.25	4	1	35	0	0	1	0	1	0	0	0	0	0	0.700758
2	wolf	Aragorn	80	M	15	3	3	1	2	0.75	4	1	35	0	0	1	0	1	0	0	0	0	0	0.6703
2	wolf	Aragorn	80	M	15	4	3	1	2	0.75	4	1	35	0	0	1	0	1	0	0	0	0.00531915	0	0.646277
2	wolf	Aragorn	81	M	15	5	2	1	1	0.666667	5	1	35	0	0	1	0	1	0	0	0	0	0	0.709571
2	wolf	Aragorn	81	M	15	6	3	1	2	0.75	4	1	35	0	0	1	0	1	0	0	0	0	0	0.654596
2	wolf	Aragorn	81	M	20	1	4	2	2	1	4	1	35	0	0	0.943277	0.0567227	1	0	0	0	0	0	0.220588
2	wolf	Aragorn	82	M	20	2	3	1	2	0.75	4	1	35	0	0	1	0	1	0	0	0	0	0	0.661871
2	wolf	Aragorn	82	M	20	3	4	2	2	1	4	1	35	0	0	1	0	1	0	0	0	0.0398323	0	0.740042
2	wolf	Aragorn	83	M	20	4	4	2	2	1	4	1	35	0	0	1	0	0.969121	0.0308789	0	0.0308789	0	0.0118765	0.893112
2	wolf	Aragorn	85	M	20	5	4	2	2	1	4	1	35	0	0	1	0	1	0	0	0	0	0.0103093	0.787629
2	wolf	Aragorn	85	M	20	6	3	1	2	0.75	4	1	35	0	0	1	0	1	0	0	0	0	0	0.77167
2	wolf	Aragorn	86	M	25	1	4	2	2	1	4	1	35	0	0	1	0	1	0	0	0	0.00883392	0.00883392	0.810954
2	wolf	Aragorn	87	M	25	2	3	1	2	0.75	4	1	35	0	0	1	0	1	0	0	0	0.00816326	0	0.736735
2	wolf	Aragorn	87	M	25	3	3	1	2	0.75	4	1	35	0	0	1	0	1	0	0	0	0.0177866	0.0988142	0.772727
2	wolf	Aragorn	89	M	25	4	3	2	1	0.75	3	0.75	35	1	0	1	0	1	0	0	0	0	0.0578035	0.921002
2	wolf	Aragorn	90	M	25	5	4	2	2	1	4	1	35	0	0	0.925606	0.0743945	1	0	0	0	0.0155709	0.0519031	0.877163
2	wolf	Aragorn	90	M	25	6	4	2	2	1	4	1	35	0	0	1	0	1	0	0	0	0.142623	0.0819672	0.763934
2	wolf	Aragorn	101	M	35	1	1	1	0	0.25	4	1	35	0	0	1	0	1	0	0	0	0.0412758	0.065666	0.849906
2	wolf	Aragorn	102	M	35	2	0	0	0	0	4	1	35	0	0	1	0	1	0	0	0	0.0199557	0.0665188	0.767184
2	wolf	Aragorn	104	M	35	3	0	0	0	0	3	0.75	35	NA	NA	NA	NA	NA	NA	NA	NA	NA	NA	NA
2	wolf	Aragorn	104	M	35	4	0	0	0	0	1	0.25	35	0	0	1	0	1	0	0	0	0.0304878	0	0.756098
2	wolf	Aragorn	105	M	35	5	0	0	0	0	3	0.75	35	NA	NA	NA	NA	NA	NA	NA	NA	NA	NA	NA
2	wolf	Aragorn	105	M	35	6	0	0	0	0	4	1	35	NA	NA	NA	NA	NA	NA	NA	NA	NA	NA	NA
2	wolf	Aragorn	105	M	45	1	0	0	0	0	4	1	35	0	0	0.956012	0.0439883	1	0	0	0	0.058651	0.0439883	0.771261
2	wolf	Aragorn	106	M	45	2	0	0	0	0	4	1	35	0	0	1	0	1	0	0	0	0.0134529	0.0896861	0.762332
3	dog	Asali	13	M	2	1	4	2	2	1	2	0.5	150	0	0	1	0	1	0	0	0	0	0.428571	0.642857
3	dog	Asali	13	M	2	2	4	2	2	1	4	1	150	0	0	1	0	1	0	0	0	0	1.13333	0.426667
3	dog	Asali	14	M	5	1	3	1	2	0.75	3	0.75	150	0	0	1	0	1	0	0	0	0	0.654762	0.535714
3	dog	Asali	14	M	5	2	2	1	1	0.5	3	0.75	150	0	0	1	0	1	0	0	0	0	0.699301	0.538462
3	dog	Asali	14	M	5	3	3	1	2	0.75	4	1	150	0	0	1	0	1	0	0	0	0	0.791139	0.493671
3	dog	Asali	14	M	5	4	4	2	2	1	4	1	150	0	0	1	0	1	0	0	0	0	0.911458	0.432292
3	dog	Asali	15	M	5	5	4	2	2	1	4	1	150	0	0	1	0	1	0	0	0	0.0215827	1.11511	0.532374
3	dog	Asali	15	M	5	6	4	2	2	1	4	1	150	0	0	1	0	1	0	0	0	0	0.588235	0.558824
3	dog	Asali	16	M	10	1	3	1	2	0.75	4	1	150	0	0	1	0	1	0	0	0	0	0.808824	0.544118
3	dog	Asali	16	M	10	2	4	2	2	1	4	1	150	0	0	1	0	1	0	0	0	0	0.55	0.35
3	dog	Asali	16	M	10	3	4	2	2	1	4	1	150	0	0	1	0	1	0	0	0	0	0.464286	0.192857
3	dog	Asali	16	M	10	4	4	2	2	1	4	1	150	0	0	1	0	1	0	0	0	0	0.504386	0.135965
3	dog	Asali	17	M	10	5	4	2	2	1	4	1	150	0	NA	NA	NA	NA	NA	NA	NA	NA	NA	NA
3	dog	Asali	17	M	10	6	4	2	2	1	4	1	150	0	0	1	0	1	0	0	0	0	0.527523	0.220183
3	dog	Asali	17	M	15	1	4	2	2	1	4	1	150	0	0	1	0	1	0	0	0	0	0.472561	0.292683
3	dog	Asali	18	M	15	2	4	2	2	1	4	1	150	0	0	1	0	0.988473	0.0115274	0	0.0115274	0	0.360231	0.221902
3	dog	Asali	18	M	15	3	4	2	2	1	4	1	150	0	0	1	0	1	0	0	0	0	0.171569	0.144608
3	dog	Asali	18	M	15	4	4	2	2	1	4	1	150	0	0	1	0	1	0	0	0	0	0.294985	0.0147493
3	dog	Asali	19	M	15	5	4	2	2	1	4	1	150	0	0	1	0	1	0	0	0	0	0.107914	0.0383693
3	dog	Asali	19	M	15	6	4	2	2	1	4	1	150	0	0	1	0	0.897368	0.102632	0	0.102632	0	0.105263	0.0815789
3	dog	Asali	20	M	20	1	4	2	2	1	4	1	150	0	0	1	0	1	0	0	0	0	0.0443459	0.00443459
3	dog	Asali	20	M	20	2	4	2	2	1	4	1	150	0	0	1	0	0.983087	0.0105708	0.0063425	0.0169133	0	0.0951374	0.0465116
3	dog	Asali	21	M	20	3	4	2	2	1	4	1	150	0	0	1	0	0.923241	0.0255864	0.0511727	0.0767591	0.0852878	0.170576	0.0916844
3	dog	Asali	21	M	20	4	4	2	2	1	4	1	150	0	0	1	0	1	0	0	0	0	0.167364	0.039749
3	dog	Asali	22	M	20	5	4	2	2	1	4	1	150	0	0	1	0	1	0	0	0	0.020284	0.121704	0.0649087
3	dog	Asali	22	M	20	6	4	2	2	1	4	1	150	0	0	1	0	1	0	0	0	0.0282828	0.151515	0.030303
3	dog	Asali	22	M	25	1	4	2	2	1	4	1	150	0	0	1	0	1	0	0	0	0	0.0443262	0.0070922
3	dog	Asali	23	M	25	2	4	2	2	1	4	1	150	0	0	1	0	1	0	0	0	0	0.0682594	0
3	dog	Asali	23	M	25	3	4	2	2	1	4	1	150	0	0	1	0	1	0	0	0	0.028169	0.114437	0.0264085
3	dog	Asali	24	M	25	4	4	2	2	1	4	1	150	0	0	1	0	0.935764	0.0138889	0.0503472	0.0642361	0	0.130208	0.119792
3	dog	Asali	24	M	25	5	4	2	2	1	4	1	150	0	0	1	0	0.840989	0.136042	0.0229682	0.159011	0.0424028	0.0883392	0.14841
3	dog	Asali	24	M	25	6	4	2	2	1	4	1	150	0	0	1	0	1	0	0	0	0	0.101302	0.0578871
3	dog	Asali	25	M	35	1	4	2	2	1	4	1	150	0	0	1	0	1	0	0	0	0.0467588	0.0903294	0.0446334
3	dog	Asali	25	M	35	2	4	2	2	1	4	1	150	0	0	1	0	1	0	0	0	0.019084	0.0381679	0.0356234
3	dog	Asali	25	M	35	3	4	2	2	1	4	1	150	0	0	1	0	1	0	0	0	0.0578947	0.0657895	0.0236842
3	dog	Asali	26	M	35	4	4	2	2	1	4	1	150	0	0	1	0	1	0	0	0	0.00243309	0.0547445	0.0352798
3	dog	Asali	26	M	35	5	4	2	2	1	4	1	150	0	0	1	0	1	0	0	0	0	0.0258732	0.0258732
3	dog	Asali	28	M	35	6	4	2	2	1	4	1	150	0	0	1	0	1	0	0	0	0.00651042	0.0260417	0.0169271
3	dog	Asali	29	M	45	1	4	2	2	1	4	1	150	0	0	1	0	0.98668	0.0133197	0	0.0133197	0.0163934	0.0512295	0.045082
3	dog	Asali	30	M	45	2	4	2	2	1	4	1	150	0	0	1	0	1	0	0	0	0.0423117	0.0361197	0.0371517
3	dog	Asali	30	M	45	3	4	2	2	1	4	1	150	0	0	1	0	1	0	0	0	0.0336134	0.0262605	0.0462185
3	dog	Asali	31	M	45	4	4	2	2	1	4	1	150	0	NA	NA	NA	NA	NA	NA	NA	NA	NA	NA
3	dog	Asali	32	M	45	5	4	2	2	1	4	1	150	0	0	1	0	1	0	0	0	0.0670795	0.0309598	0.0392157
3	dog	Asali	32	M	45	6	4	2	2	1	4	1	150	0	0	1	0	1	0	0	0	0.00934579	0.0674974	0.0799585
3	dog	Asali	33	M	60	1	3	1	2	0.75	4	1	150	0	0	1	0	1	0	0	0	0	0.0483481	0.0346495
3	dog	Asali	34	M	60	2	4	2	2	1	4	1	150	0	0	1	0	1	0	0	0	0.0258824	0.0823529	0.0282353
3	dog	Asali	34	M	60	3	4	2	2	1	4	1	150	0	NA	NA	NA	NA	NA	NA	NA	NA	NA	NA
3	dog	Asali	34	M	60	4	4	2	2	1	4	1	150	0	0	1	0	1	0	0	0	0.00468384	0.0702576	0.0523029
3	dog	Asali	34	M	60	5	4	2	2	1	4	1	150	0	0	1	0	0.454688	0.0148437	0.530469	0.545312	0.0148437	0.015625	0.564844
3	dog	Asali	35	M	60	6	4	2	2	1	4	1	150	0	0	1	0	0.429344	0.00772201	0.562934	0.570656	0.0123552	0.011583	0.579923
3	dog	Asali	36	M	75	1	4	2	2	1	4	1	150	0	0	0.793963	0.206037	0.974409	0.00656168	0.0190289	0.0255906	0.0262467	0.0360892	0.0485564
3	dog	Asali	36	M	75	2	3	2	1	0.75	4	1	150	0	0	0.966611	0.033389	0.984975	0.00417362	0.0108514	0.015025	0.0550918	0.0500835	0.066778
3	dog	Asali	37	M	75	3	4	2	2	1	4	1	150	0	0	1	0	0.858407	0.011378	0.130215	0.141593	0.0290771	0.0221239	0.162453
3	dog	Asali	38	M	75	4	3	1	2	0.75	4	1	150	0	0	1	0	0.933946	0.00501672	0.0108696	0.0158863	0.020903	0.020903	0.0919732
3	dog	Asali	38	M	75	5	4	2	2	1	4	1	150	0	0	1	0	0.95443	0.00949367	0.0360759	0.0455696	0.0132911	0.0379747	0.0949367
3	dog	Asali	39	M	75	6	4	2	2	1	4	1	150	0	0	1	0	0.966584	0.00309406	0.0303218	0.0334158	0.00556931	0.0278465	0.0532178
3	dog	Asali	39	M	100	1	4	2	2	1	4	1	150	0	NA	NA	NA	NA	NA	NA	NA	NA	NA	NA
3	dog	Asali	39	M	100	2	4	2	2	1	4	1	150	0	NA	NA	NA	NA	NA	NA	NA	NA	NA	NA
3	dog	Asali	40	M	100	3	4	2	2	1	4	1	150	0	NA	NA	NA	NA	NA	NA	NA	NA	NA	NA
3	dog	Asali	40	M	100	4	4	2	2	1	4	1	150	0	NA	NA	NA	NA	NA	NA	NA	NA	NA	NA
3	dog	Asali	41	M	100	5	4	2	2	1	4	1	150	0	NA	NA	NA	NA	NA	NA	NA	NA	NA	NA
3	dog	Asali	44	M	100	6	4	2	2	1	4	1	150	0	0	1	0	0.816744	0.00790698	0.175349	0.183256	0.0255814	0.0255814	0.208372
3	dog	Asali	47	M	150	1	2	1	1	0.5	4	1	150	0	0	1	0	0.853622	0.00887137	0.137506	0.146378	0.0354855	0.0616067	0.193199
3	dog	Asali	47	M	150	2	0	0	0	0	4	1	150	0	0	1	0	1	0	0	0	0.00985222	0.0862069	0.100985
3	dog	Asali	47	M	150	3	2	1	1	0.5	4	1	150	0	0	1	0	0.679382	0.0212458	0.299372	0.320618	0.0912603	0.0217286	0.0970546
3	dog	Asali	48	M	150	4	0	0	0	0	4	1	150	0	0	1	0	1	0	0	0	0	0.0247525	0.123762
3	dog	Asali	48	M	150	5	0	0	0	0	4	1	150	0	0	1	0	1	0	0	0	0	0.0274725	0.0494505
3	dog	Asali	48	M	150	6	0	0	0	0	3	0.75	150	1	0	1	0	1	0	0	0	0	0.0704225	0.133803
3	dog	Asali	49	M	175	1	0	0	0	0	4	1	150	0	0	1	0	1	0	0	0	0	0.11236	0.117978
3	dog	Asali	49	M	175	2	0	0	0	0	4	1	150	0	0	1	0	1	0	0	0	0	0.0294118	0.0647059
4	dog	Bashira	13	F	2	1	4	2	2	1	4	1	45	0	0	1	0	1	0	0	0	0	0.0495049	0
4	dog	Bashira	13	F	2	2	4	2	2	1	4	1	45	0	0	1	0	1	0	0	0	0	0.0485437	0.126214
4	dog	Bashira	14	F	5	1	2	2	0	0.5	4	1	45	0	0	1	0	1	0	0	0	0	0.185185	0.470899
4	dog	Bashira	14	F	5	2	4	2	2	1	4	1	45	0	0	1	0	1	0	0	0	0.137566	0.15873	0.486772
4	dog	Bashira	14	F	5	3	4	2	2	1	4	1	45	0	0	1	0	1	0	0	0	0	0.39267	0.581152
4	dog	Bashira	14	F	5	4	4	2	2	1	4	1	45	0	0	1	0	1	0	0	0	0	0.166667	0.180952
4	dog	Bashira	15	F	5	5	3	1	2	0.75	4	1	45	0	0	1	0	1	0	0	0	0.0758621	0.37931	0.406897
4	dog	Bashira	15	F	5	6	3	2	1	0.75	3	0.75	45	0	0	1	0	1	0	0	0	0	0.416667	0.416667
4	dog	Bashira	16	F	10	1	0	0	0	0	4	1	45	0	0	1	0	1	0	0	0	0	0.380435	0.543478
4	dog	Bashira	16	F	10	2	2	1	1	0.5	3	0.75	45	0	0	1	0	1	0	0	0	0.00956938	0.143541	0.200957
4	dog	Bashira	16	F	10	3	3	2	1	0.75	3	0.75	45	0	0	0.930328	0.0696721	1	0	0	0	0.045082	0.143443	0.319672
4	dog	Bashira	16	F	10	4	2	0	2	0.5	4	1	45	0	0	1	0	0.930556	0.0694444	0	0.0694444	0	0.0694444	0.208333
4	dog	Bashira	17	F	10	5	4	2	2	1	4	1	45	0	NA	NA	NA	NA	NA	NA	NA	NA	NA	NA
4	dog	Bashira	17	F	10	6	3	1	2	0.75	4	1	45	0	0	1	0	1	0	0	0	0	0.120773	0.173913
4	dog	Bashira	17	F	15	1	1	1	0	0.25	3	0.75	45	0	0	1	0	1	0	0	0	0.0447761	0.0995025	0.169154
4	dog	Bashira	18	F	15	2	2	2	0	0.5	4	1	45	0	0	1	0	0.96	0.04	0	0.04	0.0166667	0.0666667	0.0933333
4	dog	Bashira	18	F	15	3	3	1	2	0.75	4	1	45	0	0	1	0	1	0	0	0	0.0359116	0.0552486	0.0441989
4	dog	Bashira	18	F	15	4	3	2	1	0.75	4	1	45	0	0	1	0	1	0	0	0	0.164134	0.0455927	0.0516717
4	dog	Bashira	18	F	15	5	2	1	1	0.5	4	1	45	0	0	1	0	1	0	0	0	0.0216049	0.108025	0.117284
4	dog	Bashira	19	F	15	6	4	2	2	1	4	1	45	0	0	1	0	1	0	0	0	0.0485437	0.0970874	0.0485437
4	dog	Bashira	20	F	20	1	4	2	2	1	4	1	45	0	0	1	0	0.961373	0.00858369	0.0300429	0.0386266	0.437768	0.0107296	0.0665236
4	dog	Bashira	20	F	20	2	4	2	2	1	4	1	45	0	0	1	0	0.925054	0.0149893	0.0599572	0.0749465	0.357602	0.0107066	0.0920771
4	dog	Bashira	20	F	20	3	4	2	2	1	4	1	45	0	0	1	0	1	0	0	0	0.0538302	0.165631	0.130435
4	dog	Bashira	21	F	20	4	3	2	1	1	4	1	45	0	0	0.985366	0.0146341	0.782927	0.00487805	0.212195	0.217073	0.226829	0.0731707	0.319512
4	dog	Bashira	21	F	20	5	4	2	2	1	4	1	45	0	0	1	0	1	0	0	0	0.0494845	0.0927835	0.0391753
4	dog	Bashira	22	F	20	6	3	1	2	0.75	3	0.75	45	0	0	0.625263	0.374737	0.928421	0.00421053	0.0673684	0.0715789	0.237895	0.0526316	0.170526
4	dog	Bashira	22	F	25	1	3	1	2	0.75	4	1	45	0	0	1	0	1	0	0	0	0.140351	0.0487329	0.0155945
4	dog	Bashira	22	F	25	2	4	2	2	1	4	1	45	0	0	1	0	1	0	0	0	0.0703259	0.137221	0.0909091
4	dog	Bashira	23	F	25	3	2	1	1	0.5	2	0.5	45	NA	NA	NA	NA	NA	NA	NA	NA	NA	NA	NA
4	dog	Bashira	23	F	25	4	4	2	2	1	4	1	45	0	0	0.984127	0.015873	0.654321	0.195767	0.149912	0.345679	0.356261	0.0793651	0.248677
4	dog	Bashira	24	F	25	5	4	2	2	1	4	1	45	0	0	0.931438	0.0685619	0.486622	0.09699	0.416388	0.513378	0.244147	0.041806	0.441472
4	dog	Bashira	24	F	25	6	4	2	2	1	4	1	45	0	0	0.709571	0.290429	0.70132	0.0627063	0.235974	0.29868	0.191419	0.123762	0.323432
4	dog	Bashira	24	F	35	1	2	1	1	0.5	3	0.75	45	0	0	0.893186	0.106814	0.760589	0.195212	0.0441989	0.239411	0.25046	0.0736648	0.217311
4	dog	Bashira	25	F	35	2	0	0	0	0	2	0.5	45	0	0	1	0	1	0	0	0	0.129139	0.0331126	0.0198676
4	dog	Bashira	25	F	35	3	1	1	0	0.25	3	0.75	45	0	0	1	0	0.899725	0.010989	0.0879121	0.0989011	0.0247253	0.0549451	0.123626
4	dog	Bashira	25	F	35	4	3	2	1	0.75	3	0.75	45	0	0	1	0	1	0	0	0	0.187801	0.0160514	0.0208668
4	dog	Bashira	26	F	35	5	2	1	1	0.5	3	0.75	45	0	0	1	0	1	0	0	0	0.22973	0.0289575	0.034749
4	dog	Bashira	26	F	35	6	3	2	1	0.75	3	0.75	45	0	0	1	0	1	0	0	0	0.076175	0.0162075	0.0259319
4	dog	Bashira	27	F	45	1	0	0	0	0	3	0.75	45	0	0	1	0	1	0	0	0	0.195822	0.0522193	0.0626632
4	dog	Bashira	28	F	45	2	2	2	0	0.5	4	1	45	0	0	1	0	1	0	0	0	0.14888	0.0263505	0.0368906
4	dog	Bashira	29	F	45	3	3	2	1	0.75	4	1	45	0	0	0.779592	0.220408	0.465306	0.0979592	0.259864	0.357823	0.273469	0.0340136	0.345578
4	dog	Bashira	30	F	45	4	0	0	0	0	3	0.75	45	0	0	1	0	1	0	0	0	0.105263	0.0877193	0.105263
4	dog	Bashira	30	F	45	5	0	0	0	0	2	0.5	45	1	0	1	0	1	0	0	0	0.0144928	0.0724638	0.137681
4	dog	Bashira	32	F	45	6	0	0	0	0	2	0.5	45	1	0	1	0	0.430868	0.0192926	0.405145	0.424437	0.450161	0	0.450161
4	dog	Bashira	33	F	60	1	0	0	0	0	1	0.25	45	NA	NA	NA	NA	NA	NA	NA	NA	NA	NA	NA
4	dog	Bashira	32	F	60	2	0	0	0	0	3	0.75	45	0	0	1	0	1	0	0	0		0.0873362	0.069869
5	dog	Binti	13	F	2	1	4	2	2	1	4	1	45	0	0	1	0	1	0	0	0	0	0.119048	0.333333
5	dog	Binti	13	F	2	2	4	2	2	1	4	1	45	0	0	1	0	1	0	0	0	0	0.0520833	0.145833
5	dog	Binti	14	F	5	1	4	2	2	1	4	1	45	0	0	1	0	1	0	0	0	0	0.39801	0.427861
5	dog	Binti	14	F	5	2	2	1	1	0.5	4	1	45	0	0	1	0	1	0	0	0	0	0.425532	0.41844
5	dog	Binti	14	F	5	3	3	1	2	0.75	4	1	45	0	0	1	0	1	0	0	0	0.0402685	0.469799	0.422819
5	dog	Binti	14	F	5	4	3	2	1	0.75	4	1	45	0	0	1	0	1	0	0	0	0	0.326087	0.0326087
5	dog	Binti	15	F	5	5	3	2	1	0.75	4	1	45	0	0	1	0	1	0	0	0	0	0.671141	0.0268456
5	dog	Binti	15	F	5	6	3	2	1	0.75	3	0.75	45	0	0	1	0	1	0	0	0	0	0.396341	0.22561
5	dog	Binti	16	F	10	1	3	1	2	0.75	3	0.75	45	0	0	1	0	1	0	0	0	0	0.230126	0.0794979
5	dog	Binti	16	F	10	2	4	2	2	1	4	1	45	0	0	1	0	1	0	0	0	0	0.19573	0.0142349
5	dog	Binti	16	F	10	3	3	2	1	0.75	4	1	45	0	0	1	0	1	0	0	0	0	0.0858369	0.0472103
5	dog	Binti	16	F	10	4	4	2	2	1	4	1	45	0	0	1	0	1	0	0	0	0	0.314961	0.011811
5	dog	Binti	17	F	10	5	4	2	2	1	4	1	45	0	NA	NA	NA	NA	NA	NA	NA	NA	NA	NA
5	dog	Binti	17	F	10	6	4	2	2	1	4	1	45	0	0	1	0	1	0	0	0	0.0208333	0.166667	0.025
5	dog	Binti	17	F	15	1	4	2	2	1	4	1	45	0	0	1	0	1	0	0	0	0.0529248	0.125348	0.0194986
5	dog	Binti	18	F	15	2	4	2	2	1	4	1	45	0	0	1	0	1	0	0	0	0.177249	0.21164	0.031746
5	dog	Binti	18	F	15	3	4	2	2	1	4	1	45	0	0	1	0	1	0	0	0	0.121053	0.118421	0.0157895
5	dog	Binti	18	F	15	4	4	2	2	1	4	1	45	0	0	1	0	1	0	0	0	0.242075	0.158501	0.00576369
5	dog	Binti	19	F	15	5	3	2	1	0.75	4	1	45	0	0	1	0	1	0	0	0	0.0176471	0.102941	0.0382353
5	dog	Binti	19	F	15	6	4	2	2	1	4	1	45	0	0	1	0	1	0	0	0	0.0944444	0.0555556	0
5	dog	Binti	20	F	20	1	4	2	2	1	4	1	45	0	0	1	0	1	0	0	0	0.109914	0.0862069	0.0560345
5	dog	Binti	20	F	20	2	4	2	2	1	4	1	45	0	0	0.899563	0	0.864629	0.0305677	0.104803	0.135371	0.0633188	0.0655022	0.0502183
5	dog	Binti	21	F	20	3	4	2	2	1	4	1	45	0	0	0.89464	0	0.791128	0.0924214	0.116451	0.208872	0.316081	0.138632	0.186691
5	dog	Binti	21	F	20	4	4	2	2	1	4	1	45	0	0	1	0	1	0	0	0	0.246377	0.0931677	0
5	dog	Binti	22	F	20	5	4	2	2	1	4	1	45	0	0	1	0	1	0	0	0	0.13278	0.0622407	0.0394191
5	dog	Binti	22	F	20	6	4	2	2	1	4	1	45	0	0	1	0	1	0	0	0	0.31405	0.154959	0.0661157
5	dog	Binti	22	F	25	1	3	2	1	0.75	4	1	45	0	0	0.939203	0	0.91195	0.0146751	0.0733753	0.0880503	0.545073	0	0.0377358
5	dog	Binti	23	F	25	2	4	2	2	1	4	1	45	0	0	1	0	1	0	0	0	0.600694	0.0347222	0
5	dog	Binti	23	F	25	3	4	2	2	1	4	1	45	0	0	1	0	1	0	0	0	0.664903	0.114638	0.0599647
5	dog	Binti	24	F	25	4	4	2	2	1	4	1	45	0	0	1	0	1	0	0	0	0.662116	0.0767918	0.0580205
5	dog	Binti	24	F	25	5	4	2	2	1	4	1	45	0	0	1	0	1	0	0	0	0.257895	0.114035	0.0929825
5	dog	Binti	24	F	25	6	3	1	2	0.75	4	1	45	0	0	1	0	1	0	0	0	0.358382	0.00963391	0.0250482
5	dog	Binti	25	F	35	1	3	1	2	1	4	1	45	0	0	1	0	1	0	0	0	0.493671	0.0542495	0.0144665
5	dog	Binti	25	F	35	2	1	0	1	0.25	3	0.75	45	0	0	1	0	1	0	0	0	0.21813	0.0424929	0.0113314
5	dog	Binti	25	F	35	3	1	0	1	0.25	4	1	45	0	0	1	0	1	0	0	0	0.422535	0.0704225	0.0873239
5	dog	Binti	26	F	35	4	0	0	0	0	4	1	45	0	0	1	0	0.790262	0.0861423	0.123596	0.209738	0.348315	0.0561798	0.284644
5	dog	Binti	26	F	35	5	1	0	1	0.25	4	1	45	0	0	1	0	1	0	0	0	0.642276	0.0813008	0.00542005
5	dog	Binti	27	F	35	6	1	0	1	0.25	4	1	45	0	0	1	0	1	0	0	0	0.347432	0.0453172	0.0453172
5	dog	Binti	28	F	45	1	0	0	0	0	4	1	45	0	0	1	0	0.952452	0.0430906	0	0.0430906	0.306092	0.0297177	0.063893
5	dog	Binti	29	F	45	2	1	0	1	0.25	4	1	45	0	0	1	0	0.969365	0.0306346	0	0.0306346	0.236324	0.0437637	0.0415755
5	dog	Binti	30	F	45	3	0	0	0	0	2	0.5	45	0	0	1	0	1	0	0	0	0.180212	0.0883392	0.0671378
5	dog	Binti	30	F	45	4	0	0	0	0	2	0.5	45	0	0	1	0	1	0	0	0	0.307692	0.320513	0.0641026
5	dog	Binti	31	F	45	5	0	0	0	0	4	1	45	NA	NA	NA	NA	NA	NA	NA	NA	NA	NA	NA
5	dog	Binti	32	F	45	6	0	0	0	0	3	0.75	45	1	0	1	0	1	0	0	0	0.202532	0.158228	0.101266
5	dog	Binti	32	F	60	1	0	0	0	0	2	0.5	45	2	0	1	0	1	0	0	0	0.248092	0.019084	0.0572519
5	dog	Binti	33	F	60	2	0	0	0	0	2	0.5	45	0	0	0.784314	0.215686	1	0	0	0	0	0	0.0915033
6	wolf	Chitto	25	M	2	5	4	2	2	1	3	0.75	35	0	0	1	0	1	0	0	0	0	0.297619	0.559524
6	wolf	Chitto	28	M	2	6	4	2	2	1	4	1	35	0	0	0.988506	0.0114943	1	0	0	0	0.0344828	0.517241	0.655172
6	wolf	Chitto	28	M	5	1	4	2	2	1	4	1	35	0	0	0.989474	0.0105263	1	0	0	0	0	0.394737	0.478947
6	wolf	Chitto	29	M	5	2	3	1	2	0.75	4	1	35	1	0	0.874317	0.125683	1	0	0	0	0	0.519126	0.453552
6	wolf	Chitto	29	M	5	3	4	2	2	1	4	1	35	0	0	0.745763	0.254237	1	0	0	0	0	0.649718	0.344633
6	wolf	Chitto	29	M	5	4	4	2	2	1	4	1	35	0	0	1	0	1	0	0	0	0	0.416667	0.357143
6	wolf	Chitto	29	M	5	5	4	2	2	1	4	1	35	0	0	0.8	0.2	1	0	0	0	0.0171429	0.171429	0.491429
6	wolf	Chitto	31	M	5	6	3	1	2	0.75	4	1	35	1	0	0.975904	0.0240964	1	0	0	0	0.0120482	0.060241	0.385542
6	wolf	Chitto	34	M	10	1	4	2	2	1	4	1	35	0	0	0.977941	0.0220588	1	0	0	0	0	0.404412	0.507353
6	wolf	Chitto	34	M	10	2	4	2	2	1	4	1	35	0	0	1	0	1	0	0	0	0.126437	0.268199	0.252874
6	wolf	Chitto	35	M	10	3	4	2	2	1	4	1	35	0	0	1	0	1	0	0	0	0.095057	0.247148	0.30038
6	wolf	Chitto	35	M	10	4	4	2	2	1	4	1	35	0	0	0.956679	0.0433213	1	0	0	0	0.0252708	0.216606	0.310469
6	wolf	Chitto	36	M	10	5	4	2	2	1	4	1	35	0	0	1	0	1	0	0	0	0.172662	0.0359712	0.147482
6	wolf	Chitto	38	M	10	6	4	2	2	1	4	1	35	0	0	1	0	1	0	0	0	0.0261194	0.16791	0.257463
6	wolf	Chitto	38	M	15	1	4	2	2	1	4	1	35	0	0	1	0	1	0	0	0	0	0.342466	0.432877
6	wolf	Chitto	39	M	15	2	4	2	2	1	4	1	35	0	0	1	0	1	0	0	0	0.0381471	0.299728	0.506812
6	wolf	Chitto	39	M	15	3	4	2	2	1	4	1	35	0	0	1	0	1	0	0	0	0.187166	0.240642	0.21123
6	wolf	Chitto	40	M	15	4	4	2	2	1	4	1	35	0	0	1	0	1	0	0	0	0.0103359	0.322997	0.496124
6	wolf	Chitto	40	M	15	5	3	1	2	0.75	4	1	35	0	0	1	0	1	0	0	0	0.114286	0.0793651	0.488889
6	wolf	Chitto	42	M	15	6	3	2	1	0.75	4	1	35	0	0	1	0	1	0	0	0	0.177596	0.286885	0.469945
6	wolf	Chitto	43	M	20	1	3	2	1	0.75	3	0.75	35	0	0	1	0	0.975342	0.0246575	0	0.0246575	0.178082	0.232877	0.454795
6	wolf	Chitto	44	M	20	2	4	2	2	1	3	0.75	35	0	0	1	0	0.983122	0.00421941	0.0126582	0.0168776	0.0970464	0.168776	0.333333
6	wolf	Chitto	45	M	20	3	4	2	2	1	4	1	35	0	0	1	0	1	0	0	0	0.158898	0.243644	0.493644
6	wolf	Chitto	52	M	20	4	4	2	2	1	3	0.75	35	0	0	1	0	0.907489	0.0198238	0.0726872	0.092511	0.264317	0.143172	0.451542
6	wolf	Chitto	52	M	20	5	3	1	2	0.75	4	1	35	0	0	1	0	0.981183	0.0188172	0	0.0188172	0.120968	0.228495	0.572581
6	wolf	Chitto	52	M	20	6	3	2	1	0.75	3	0.75	35	0	0	1	0	1	0	0	0	0.209677	0.0806452	0.430108
6	wolf	Chitto	54	M	25	1	3	2	1	0.75	4	1	35	0	0	1	0	0.963437	0.0365631	0	0.0365631	0.244973	0.137112	0.429616
6	wolf	Chitto	54	M	25	2	4	2	2	1	3	0.75	35	0	0	1	0	0.967213	0.0327869	0	0.0327869	0.268852	0.196721	0.478689
6	wolf	Chitto	54	M	25	3	2	0	2	0.5	4	1	35	0	0	1	0	1	0	0	0	0.205882	0.19958	0.602941
6	wolf	Chitto	55	M	25	4	0	0	0	0	4	1	35	0	0	1	0	0.918819	0.0701107	0.0110701	0.0811808	0.350554	0.0553506	0.346863
6	wolf	Chitto	57	M	25	5	2	1	1	0.5	4	1	35	NA	NA	NA	NA	NA	NA	NA	NA	NA	NA	NA
6	wolf	Chitto	57	M	25	6	0	0	0	0	4	1	35	0	0	1	0	0.90583	0.0941704	0	0.0941704	0.273543	0.179372	0.358744
6	wolf	Chitto	58	M	35	1	0	0	0	0	4	1	35	NA	NA	NA	NA	NA	NA	NA	NA	NA	NA	NA
6	wolf	Chitto	58	M	35	2	1	0	1	0.25	4	1	35	NA	NA	NA	NA	NA	NA	NA	NA	NA	NA	NA
6	wolf	Chitto	58	M	35	3	0	0	0	0	3	0.75	35	0	0	1	0	0.979592	0.0204082	0	0.0204082	0.228571	0.102041	0.416327
6	wolf	Chitto	59	M	35	4	0	0	0	0	4	1	35	0	0	0.95302	0.0402685	1	0	0	0	0.134228	0.151007	0.422819
6	wolf	Chitto	59	M	35	5	0	0	0	0	3	0.75	35	0	0.212996	0.729242	0.0577617	0.898917	0.0613718	0.0397112	0.101083	0.166065	0.144404	0.429603
6	wolf	Chitto	59	M	35	6	0	0	0	0	4	1	35	0	0	0.899254	0.100746	0.985075	0.0149254	0	0.0149254	0.0970149	0.0932836	0.503731
6	wolf	Chitto	59	M	45	1	0	0	0	0	4	1	35	0	0.0531401	0.792271	0.154589	0.942029	0.0289855	0.0289855	0.057971	0.130435	0.0483092	0.439614
6	wolf	Chitto	60	M	45	2	0	0	0	0	4	1	35	0	0	0.854839	0.145161	1	0	0	0	0.0120968	0.0403226	0.532258
7	wolf	Geronimo	10	M	2	1	3	2	1	0.75	4	1	20	0	0	1	0	1	0	0	0	0	0.229358	0.605505
7	wolf	Geronimo	10	M	2	2	4	2	2	1	3	0.75	20	0	0	1	0	1	0	0	0	0	0.246914	0.814815
7	wolf	Geronimo	10	M	5	1	3	2	1	0.75	2	0.5	20	0	0	0.879581	0.120419	0.884817	0.115183	0	0.115183	0.052356	0.157068	0.465969
7	wolf	Geronimo	10	M	5	2	1	0	1	0.25	2	0.5	20	2	0	1	0	1	0	0	0	0.0347222	0.138889	0.583333
7	wolf	Geronimo	10	M	5	3	3	2	1	0.75	3	0.75	20	1	0	0.968944	0.0310559	1	0	0	0	0	0.0931677	0.559006
7	wolf	Geronimo	10	M	5	4	3	2	1	0.75	2	0.5	20	1	0	0.874346	0.125654	0.895288	0.104712	0	0.104712	0.0418848	0.13089	0.465969
7	wolf	Geronimo	10	M	5	5	3	2	1	0.75	4	1	20	0	0	0.883436	0.116564	0.883436	0.116564	0	0.116564	0.0490798	0.153374	0.429448
7	wolf	Geronimo	11	M	5	6	3	2	1	0.75	4	1	20	1	0	1	0	1	0	0	0	0.00448431	0.0672646	0.390135
7	wolf	Geronimo	11	M	10	1	1	0	1	0.25	3	0.75	20	0	0	0.944099	0.0559006	1	0	0	0	0.111801	0.248447	0.26087
7	wolf	Geronimo	11	M	10	2	1	1	0	0.25	3	0.75	20	0	0	0.970874	0.0291262	1	0	0	0	0	0.0970874	0.543689
7	wolf	Geronimo	11	M	10	3	0	0	0	0	4	1	20	0	0	1	0	1	0	0	0	0	0	0.433962
7	wolf	Geronimo	11	M	10	4	2	2	0	0.5	0	0	20	0	0.121053	0.831579	0.0473684	1	0	0	0	0.0105263	0.131579	0.594737
7	wolf	Geronimo	11	M	10	5	1	1	0	0.25	1	0.25	20	0	0	1	0	1	0	0	0	0.00588235	0.0294118	0.617647
7	wolf	Geronimo	12	M	10	6	2	2	0	0.5	3	0.75	20	0	0	0.910053	0.0899471	1	0	0	0	0.0529101	0	0.433862
7	wolf	Geronimo	12	M	15	1	1	0	1	0.25	0	0	20	0	0	1	0	1	0	0	0	0	0.2	0.544
7	wolf	Geronimo	12	M	15	2	2	2	0	0.5	2	0.5	20	0	0	0.94709	0.0529101	0.936508	0.0634921	0	0.0634921	0.0529101	0.238095	0.529101
7	wolf	Geronimo	12	M	15	3	1	1	0	0.333333	2	0.5	20	1	0	1	0	1	0	0	0	0.084507	0.246479	0.704225
7	wolf	Geronimo	12	M	15	4	1	1	0	0.25	1	0.25	20	1	0	1	0	1	0	0	0	0.134884	0.0930233	0.502326
7	wolf	Geronimo	13	M	15	5	2	2	0	0.5	0	0	20	0	0.0504202	0.865546	0.0756303	0.907563	0.0462185	0.0462185	0.092437	0.327731	0.105042	0.453782
7	wolf	Geronimo	13	M	15	6	1	1	0	0.25	1	0.25	20	0	0	0.867188	0.132812	1	0	0	0	0.03125	0.195312	0.460938
7	wolf	Geronimo	13	M	20	1	1	1	0	0.25	3	0.75	20	0	0	0.979508	0.0204918	1	0	0	0	0.0163934	0.286885	0.713115
7	wolf	Geronimo	13	M	20	2	0	0	0	0	1	0.25	20	0	0	1	0	1	0	0	0	0	0.316456	0.78481
7	wolf	Geronimo	13	M	20	3	0	0	0	0	1	0.25	20	0	0	1	0	1	0	0	0	0	0.0568182	0.613636
7	wolf	Geronimo	13	M	20	4	1	1	0	0.25	1	0.25	20	1	0	0.785965	0	0.624561	0.14386	0.231579	0.375439	0.354386	0.122807	0.315789
7	wolf	Geronimo	14	M	20	5	0	0	0	0	2	0.5	20	0	0	1	0	1	0	0	0	0.1375	0.1875	0.6375
7	wolf	Geronimo	14	M	20	6	0	0	0	0	2	0.5	20	0	0	1	0	1	0	0	0	0.0121212	0.363636	0.375758
7	wolf	Geronimo	14	M	25	1	0	0	NA	0	3	0.75	20	0	0	1	0	1	0	0	0	0.0140187	0.443925	0.691589
7	wolf	Geronimo	14	M	25	2	0	0	NA	0	3	0.75	20	0	0	1	0	1	0	0	0	0.0885417	0.234375	0.578125
8	dog	Hakima	13	M	2	1	4	2	2	1	4	1	45	0	0	1	0	1	0	0	0	0	0.0549451	0.384615
8	dog	Hakima	13	M	2	2	3	1	2	0.75	4	1	45	1	0	1	0	1	0	0	0	0	0	0.612903
8	dog	Hakima	14	M	5	1	4	2	2	1	4	1	45	0	0	0.954774	0.0452261	1	0	0	0	0	0.125628	0.356784
8	dog	Hakima	14	M	5	2	3	2	1	0.75	4	1	45	0	0	1	0	1	0	0	0	0	0.308642	0.580247
8	dog	Hakima	14	M	5	3	3	2	1	0.75	4	1	45	0	0	1	0	1	0	0	0	0	0.416667	0.618056
8	dog	Hakima	14	M	5	4	3	1	2	0.75	3	0.75	45	0	0	1	0	1	0	0	0	0	0.118343	0.390533
8	dog	Hakima	15	M	5	5	4	2	2	1	4	1	45	0	0	1	0	1	0	0	0	0	0.165563	0.350993
8	dog	Hakima	15	M	5	6	3	2	1	0.75	4	1	45	0	0	1	0	1	0	0	0	0	0.598291	0.666667
8	dog	Hakima	16	M	10	1	3	1	2	0.75	4	1	45	0	0	1	0	1	0	0	0	0	0.398551	0.57971
8	dog	Hakima	16	M	10	2	3	2	1	0.75	3	0.75	45	0	0	1	0	1	0	0	0	0	0.351171	0.688963
8	dog	Hakima	16	M	10	3	2	1	1	0.5	4	1	45	0	0	1	0	1	0	0	0	0	0.428016	0.603113
8	dog	Hakima	16	M	10	4	4	2	2	1	4	1	45	0	0	1	0	1	0	0	0	0	0.192308	0.265385
8	dog	Hakima	17	M	10	5	4	2	2	1	3	0.75	45	NA	NA	NA	NA	NA	NA	NA	NA	NA	NA	NA
8	dog	Hakima	17	M	10	6	4	2	2	1	4	1	45	0	0	0.949219	0.0507812	1	0	0	0	0	0.195312	0.265625
8	dog	Hakima	17	M	15	1	2	1	1	0.5	4	1	45	0	0	0.935943	0.0640569	0.758007	0.241993	0	0.241993	0	0.088968	0.213523
8	dog	Hakima	18	M	15	2	2	1	1	0.5	4	1	45	0	0	0.974684	0.0253165	1	0	0	0	0	0.0843882	0.189873
8	dog	Hakima	18	M	15	3	4	2	2	1	3	0.75	45	0	0	1	0	0.98153	0.0184697	0	0.0184697	0.0105541	0.0659631	0.147757
8	dog	Hakima	18	M	15	4	3	2	1	0.75	4	1	45	0	0	0.9701	0.0299003	1	0	0	0	0.0166113	0	0.10299
8	dog	Hakima	19	M	15	5	3	2	1	0.75	4	1	45	0	0	1	0	0.867868	0.132132	0	0.132132	0	0.045045	0.027027
8	dog	Hakima	19	M	15	6	4	2	2	1	4	1	45	0	0	1	0	0.882353	0.117647	0	0.117647	0	0.0935829	0.176471
8	dog	Hakima	20	M	20	1	3	1	2	0.75	4	1	45	0	0	1	0	0.672941	0.327059	0	0.327059	0.0423529	0.0588235	0.127059
8	dog	Hakima	20	M	20	2	4	2	2	1	4	1	45	0	0	1	0	0.729437	0.270563	0	0.270563	0.0194805	0.021645	0.0779221
8	dog	Hakima	21	M	20	3	3	2	1	0.75	4	1	45	1	0	1	0	0.955056	0.0374532	0.076779	0.114232	0.088015	0.0374532	0.157303
8	dog	Hakima	21	M	20	4	4	2	2	1	4	1	45	0	0	1	0	0.590535	0.407407	0.0617284	0.469136	0.0617284	0.0720165	0.160494
8	dog	Hakima	22	M	20	5	2	1	1	0.5	4	1	45	0	0	1	0	0.787234	0.212766	0	0.212766	0	0.0607903	0.148936
8	dog	Hakima	22	M	20	6	3	2	1	0.75	4	1	45	0	0	0.618005	0.381995	0.654501	0.345499	0	0.345499	0	0.0243309	0.0462287
8	dog	Hakima	22	M	25	1	3	2	1	0.75	4	1	45	0	0	0.38676	0.61324	1	0	0	0	0	0.0174216	0.0801394
8	dog	Hakima	23	M	25	2	2	1	1	0.5	4	1	45	1	0	0.830375	0.118343	0.899408	0.0138067	0.086785	0.100592	0.102564	0.0197239	0.157791
8	dog	Hakima	23	M	25	3	4	2	2	1	4	1	45	0	0	1	0	1	0	0	0	0.0210896	0.00878735	0.0738137
8	dog	Hakima	24	M	25	4	4	2	2	1	4	1	45	0	0	0.453097	0.546903	0.815929	0.184071	0	0.184071	0.0955752	0.0530973	0.0973451
8	dog	Hakima	24	M	25	5	4	2	2	1	4	1	45	0	0	0.513417	0.486583	1	0	0	0	0.141324	0.0178891	0.0268336
8	dog	Hakima	24	M	25	6	4	2	2	1	4	1	45	0	0	0.894464	0.105536	0.622837	0.377163	0	0.377163	0.0224913	0.017301	0.0951557
8	dog	Hakima	25	M	35	1	3	2	1	0.75	4	1	45	0	0	1	0	0.751145	0.248855	0	0.248855	0.112977	0.0534351	0.0687023
8	dog	Hakima	25	M	35	2	4	2	2	1	4	1	45	0	0	1	0	0.282353	0.717647	0	0.717647	0.0143791	0.0326797	0.0405229
8	dog	Hakima	25	M	35	3	2	2	0	0.5	4	1	45	0	0	1	0	1	0	0	0	0.0438799	0.0577367	0.0900693
8	dog	Hakima	26	M	35	4	1	1	0	0.25	4	1	45	0	0	1	0	1	0	0	0	0.0042735	0.0213675	0.151709
8	dog	Hakima	26	M	35	5	3	2	1	0.75	3	0.75	45	0	0	1	0	1	0	0	0	0.0260586	0.0162866	0.0456026
8	dog	Hakima	27	M	35	6	4	2	2	1	4	1	45	0	0	1	0	1	0	0	0	0.0909091	0	0.0144928
8	dog	Hakima	28	M	45	1	3	2	1	0.75	3	0.75	45	0	0	1	0	1	0	0	0	0	0	0.0416667
8	dog	Hakima	29	M	45	2	1	1	0	0.25	4	1	45	1	0	1	0	0.961995	0.0308789	0.320665	0.351544	0.187648	0.0593824	0.173397
8	dog	Hakima	30	M	45	3	3	1	2	0.75	4	1	45	0	0	0.693017	0.306983	0.996047	0.00395257	0	0.00395257	0.00922266	0.0724638	0.129117
8	dog	Hakima	30	M	45	4	2	1	1	0.5	3	0.75	45	0	0	1	0	1	0	0	0	0.0122592	0.0788091	0.089317
8	dog	Hakima	31	M	45	5	0	0	0	0	4	1	45	NA	NA	NA	NA	NA	NA	NA	NA	NA	NA	NA
8	dog	Hakima	32	M	45	6	1	1	0	0.25	4	1	45	0	0	1	0	1	0	0	0	0.0948276	0.0718391	0.0747126
8	dog	Hakima	32	M	60	1	0	0	0	0	3	0.75	45	0	0	1	0	1	0	0	0	0	0.0393701	0.228346
8	dog	Hakima	33	M	60	2	0	0	0	0	2	0.5	45	0	0	1	0	1	0	0	0	0	0.042735	0.153846
9	wolf	Kaspar	67	M	2	1	4	2	2	1	2	0.5	25	0	0	1	0	1	0	0	0	0	0.808081	0.434343
9	wolf	Kaspar	68	M	2	2	4	2	2	1	4	1	25	0	NA	NA	NA	NA	NA	NA	NA	NA	NA	NA
9	wolf	Kaspar	68	M	5	1	4	2	2	1	4	1	25	0	NA	NA	NA	NA	NA	NA	NA	NA	NA	NA
9	wolf	Kaspar	68	M	5	2	4	2	2	1	4	1	25	0	NA	NA	NA	NA	NA	NA	NA	NA	NA	NA
9	wolf	Kaspar	69	M	5	3	4	2	2	1	3	0.75	25	NA	NA	NA	NA	NA	NA	NA	NA	NA	NA	NA
9	wolf	Kaspar	70	M	5	4	3	2	1	0.75	4	1	25	NA	NA	NA	NA	NA	NA	NA	NA	NA	NA	NA
9	wolf	Kaspar	72	M	5	5	4	2	2	1	4	1	25	0	0	1	0	1	0	0	0	0	0.989305	0.44385
9	wolf	Kaspar	75	M	5	6	3	1	2	0.75	4	1	25	0	0	1	0	1	0	0	0	0	1.07143	0.357143
9	wolf	Kaspar	75	M	10	1	3	1	2	0.75	3	0.75	25	0	0	1	0	1	0	0	0	0	0.742574	0.366337
9	wolf	Kaspar	75	M	10	2	1	0	1	0.25	2	0.5	25	0	0	1	0	1	0	0	0	0	0.601852	0.574074
9	wolf	Kaspar	75	M	10	3	2	1	1	0.5	2	0.5	25	0	0	1	0	1	0	0	0	0	0.542453	0.259434
9	wolf	Kaspar	76	M	10	4	2	1	1	0.5	4	1	25	0	0	1	0	1	0	0	0	0	0.246637	0.313901
9	wolf	Kaspar	76	M	10	5	3	2	1	0.75	4	1	25	0	0	1	0	1	0	0	0	0	0.25641	0.474359
9	wolf	Kaspar	76	M	10	6	3	1	2	0.75	4	1	25	0	0	1	0	1	0	0	0	0	0.23622	0.5
9	wolf	Kaspar	76	M	15	1	2	1	1	0.5	4	1	25	0	0	1	0	1	0	0	0	0	0.0184502	0.494465
9	wolf	Kaspar	77	M	15	2	2	2	1	0.5	4	1	25	0	0	1	0	1	0	0	0	0	0.0361011	0.379061
9	wolf	Kaspar	77	M	15	3	3	1	2	0.75	4	1	25	0	0	1	0	1	0	0	0	0	0.329513	0.613181
9	wolf	Kaspar	77	M	15	4	3	2	1	0.75	4	1	25	0	0	1	0	1	0	0	0	0	0.26936	0.622896
9	wolf	Kaspar	77	M	15	5	2	1	1	0.5	4	1	25	0	0	1	0	1	0	0	0	0.0035461	0.301418	0.446809
9	wolf	Kaspar	77	M	15	6	2	1	1	0.5	4	1	25	0	0	1	0	1	0	0	0	0	0.371025	0.498233
9	wolf	Kaspar	78	M	20	1	2	1	1	0.5	4	1	25	0	0	1	0	1	0	0	0	0.00584795	0.380117	0.45614
9	wolf	Kaspar	78	M	20	2	1	1	0	0.25	4	1	25	0	0	1	0	1	0	0	0	0.0371622	0.523649	0.577703
9	wolf	Kaspar	79	M	20	3	2	1	1	0.5	3	0.75	25	0	NA	NA	NA	NA	NA	NA	NA	NA	NA	NA
9	wolf	Kaspar	79	M	20	4	1	0	1	0.25	1	0.25	25	0	0	1	0	1	0	0	0	0	0.411765	0.464706
9	wolf	Kaspar	80	M	20	5	2	1	1	0.5	2	0.5	25	0	0	1	0	1	0	0	0	0.0509804	0.470588	0.427451
9	wolf	Kaspar	80	M	20	6	1	1	0	0.25	2	0.5	25	0	0	1	0	1	0	0	0	0.0714286	0.267857	0.459821
9	wolf	Kaspar	81	M	25	1	0	0	0	0	2	0.5	25	0	0	0.934211	0.0657895	1	0	0	0	0	0.0657895	0.473684
9	wolf	Kaspar	82	M	25	2	1	1	0	0.25	3	0.75	25	0	0	1	0	1	0	0	0	0	0.35533	0.365482
9	wolf	Kaspar	82	M	25	3	1	0	1	0.25	2	0.5	25	0	0	1	0	1	0	0	0	0	0.5	0.54
9	wolf	Kaspar	83	M	25	4	0	0	0	0	2	0.5	25	0	0	1	0	1	0	0	0	0	0.252101	0.361345
9	wolf	Kaspar	83	M	25	5	0	0	0	0	2	0.5	25	0	0	1	0	1	0	0	0	0	0.0666667	0.173333
9	wolf	Kaspar	83	M	25	6	0	0	0	0	2	0.5	25	0	0	1	0	1	0	0	0	0	0.108696	0.206522
9	wolf	Kaspar	84	M	35	1	0	0	0	0	2	0.5	25	0	0	1	0	1	0	0	0	0	0.140845	0.295775
9	wolf	Kaspar	85	M	35	2	0	0	0	0	2	0.5	25	0	0	1	0	1	0	0	0	0	0.457516	0.117647
10	dog	Meru	13	M	2	1	4	2	2	1	4	1	60	0	0	1	0	1	0	0	0	0	0.696203	0.582278
10	dog	Meru	13	M	2	2	3	1	2	0.75	4	1	60	0	0	1	0	1	0	0	0	0	0.853659	0.54878
10	dog	Meru	13	M	5	1	4	2	2	1	4	1	60	0	0	1	0	1	0	0	0	0	0.689655	0.488506
10	dog	Meru	13	M	5	2	4	2	2	1	4	1	60	0	0	1	0	1	0	0	0	0	0.789474	0.409357
10	dog	Meru	14	M	5	3	4	2	2	1	4	1	60	0	0	1	0	1	0	0	0	0	0.95679	0.54321
10	dog	Meru	14	M	5	4	4	2	2	1	4	1	60	0	0	1	0	1	0	0	0	0.026178	0.575916	0.429319
10	dog	Meru	14	M	5	5	4	2	2	1	4	1	60	0	0	1	0	0.988095	0.0119048	0	0.0119048	0.0297619	1.13095	0.494048
10	dog	Meru	14	M	5	6	4	2	2	1	4	1	60	0	0	1	0	1	0	0	0	0.0714286	0.785714	0.785714
10	dog	Meru	15	M	10	1	4	2	2	1	4	1	60	0	0	1	0	1	0	0	0	0.108359	0.588235	0.647059
10	dog	Meru	15	M	10	2	3	2	1	0.75	4	1	60	0	0	0.935154	0.0648464	0.924915	0.0750853	0	0.0750853	0	0.511945	0.43686
10	dog	Meru	16	M	10	3	4	2	2	1	4	1	60	0	0	0.988679	0.0113208	0.988679	0.0113208	0	0.0113208	0	0.301887	0.25283
10	dog	Meru	16	M	10	4	4	2	2	1	4	1	60	0	0	1	0	1	0	0	0	0	0.107296	0.103004
10	dog	Meru	16	M	10	5	4	2	2	1	4	1	60	0	NA	NA	NA	NA	NA	NA	NA	NA	NA	NA
10	dog	Meru	17	M	10	6	4	2	2	1	4	1	60	0	0	1	0	1	0	0	0	0.00985222	0.270936	0.167488
10	dog	Meru	17	M	15	1	4	2	2	1	4	1	60	0	0	0.954407	0.0455927	0.93921	0.0607903	0	0.0607903	0	0.258359	0.167173
10	dog	Meru	17	M	15	2	4	2	2	1	4	1	60	0	0	1	0	1	0	0	0	0	0.375723	0.147399
10	dog	Meru	17	M	15	3	1	1	0	0.25	2	0.5	60	0	0	1	0	1	0	0	0	0.0203046	0.558376	0.401015
10	dog	Meru	17	M	15	4	2	0	2	0.5	4	1	60	0	0	1	0	1	0	0	0	0.00909091	0.318182	0.212121
10	dog	Meru	17	M	15	5	3	2	1	0.75	4	1	60	0	0	1	0	0.883929	0.116071	0	0.116071	0	0.193452	0.178571
10	dog	Meru	18	M	15	6	1	1	0	0.25	4	1	60	0	0	1	0	1	0	0	0	0	0.0952381	0.128571
10	dog	Meru	18	M	20	1	4	2	2	1	4	1	60	0	0	1	0	1	0	0	0	0.00854701	0.0961538	0.0363248
10	dog	Meru	19	M	20	2	3	2	1	0.75	4	1	60	0	0	1	0	1	0	0	0	0.11329	0.326797	0.180828
10	dog	Meru	19	M	20	3	4	2	2	1	4	1	60	0	0	1	0	1	0	0	0	0.0594714	0.132159	0.0286344
10	dog	Meru	21	M	20	4	4	2	2	1	4	1	60	0	0	1	0	1	0	0	0	0.0926316	0.115789	0.0210526
10	dog	Meru	21	M	20	5	3	2	1	1	5	1	60	0	0	1	0	1	0	0	0	0.0569106	0.0271003	0.00813008
10	dog	Meru	22	M	20	6	4	2	2	1	4	1	60	0	0	1	0	0.946921	0.0106157	0.0424628	0.0530786	0.0530786	0.14862	0.118896
10	dog	Meru	22	M	25	1	4	2	2	1	4	1	60	0	0	1	0	0.942549	0.0125673	0.0448833	0.0574506	0.0574506	0.32316	0.204668
10	dog	Meru	23	M	25	2	2	2	0	0.5	4	1	60	0	0	1	0	0.93576	0.00856531	0.0556745	0.0642398	0.576017	0.139186	0.117773
10	dog	Meru	23	M	25	3	3	1	2	0.75	4	1	60	0	0	1	0	0.976103	0.0238971	0	0.0238971	0.0863971	0.110294	0.0772059
10	dog	Meru	23	M	25	4	3	2	1	0.75	4	1	60	0	0	1	0	0.884766	0.0273438	0.0878906	0.115234	0.146484	0.0488281	0.191406
10	dog	Meru	24	M	25	5	4	2	2	1	4	1	60	0	0	1	0	1	0	0	0	0.0264085	0.0176056	0.0123239
10	dog	Meru	24	M	25	6	4	2	2	1	4	1	60	0	0	1	0	1	0	0	0	0.062167	0.071048	0.0603908
10	dog	Meru	24	M	35	1	4	2	2	1	4	1	60	0	0	1	0	0.764016	0.195567	0.0404172	0.235984	0.205997	0.0977836	0.104302
10	dog	Meru	24	M	35	2	3	1	2	0.75	4	1	60	0	0	1	0	1	0	0	0	0.119303	0.0670241	0.0790885
10	dog	Meru	25	M	35	3	1	0	1	0.25	4	1	60	0	0	1	0	0.938272	0.0148148	0.0469136	0.0617284	0.116049	0.0987654	0.155556
10	dog	Meru	26	M	35	4	1	0	1	0.25	4	1	60	0	0	1	0	1	0	0	0	0.0249307	0.124654	0.110803
10	dog	Meru	27	M	35	5	0	0	1	0	4	1	60	0	0	1	0	1	0	0	0	0.14	0.228571	0.242857
10	dog	Meru	28	M	35	6	4	2	2	1	3	0.75	60	1	0	1	0	0.890501	0.109499	0	0.109499	0.0725594	0.00659631	0.0316623
10	dog	Meru	28	M	45	1	4	2	2	1	4	1	60	0	0	1	0	0.594678	0.405322	0	0.405322	0.13306	0.102354	0.037871
10	dog	Meru	29	M	45	2	4	2	2	1	4	1	60	0	0	1	0	0.979123	0.00417537	0.0167015	0.0208768	0.370564	0.0469729	0.0678497
10	dog	Meru	30	M	45	3	4	2	2	1	4	1	60	0	0	1	0	0.882169	0.117831	0	0.117831	0.112617	0.0782065	0.0437956
10	dog	Meru	30	M	45	4	1	1	0	0.25	4	1	60	NA	NA	NA	NA	NA	NA	NA	NA	NA	NA	NA
10	dog	Meru	31	M	45	5	0	0	0	0	4	1	60	0	0	1	0	0.957346	0.042654	0	0.042654	0.113744	0.14218	0.246445
10	dog	Meru	32	M	45	6	0	0	0	0	4	1	60	0	0	1	0	0.975309	0.0246914	0	0.0246914	0.0493827	0	0.160494
10	dog	Meru	33	M	60	1	0	0	0	0	3	0.75	60	0	0	1	0	1	0	0	0	0	0	0.0866142
10	dog	Meru	33	M	60	2	0	0	0	0	4	1	60	0	0	1	0	1	0	0	0	0.11413	0.122283	0.133152
11	wolf	Nanuk	13	M	2	5	4	2	2	1	4	1	5	0	0	1	0	1	0	0	0	0	0.0595238	0.72619
11	wolf	Nanuk	13	M	2	6	4	2	2	1	4	1	5	0	NA	NA	NA	NA	NA	NA	NA	NA	NA	NA
11	wolf	Nanuk	13	M	5	1	2	2	0	0.5	2	0.5	5	0	0.0727273	0.927273	0	1	0	0	0	0.0727273	0.0909091	0.6
11	wolf	Nanuk	13	M	5	2	0	0	0	0	1	0.25	5	0	0	1	0	1	0	0	0	0	0.0925926	0.648148
11	wolf	Nanuk	13	M	5	3	0	0	0	0	0	0	5	0	0	1	0	1	0	0	0	0	0.0980392	0.745098
11	wolf	Nanuk	14	M	5	4	0	0	0	0	1	0.25	5	0	0	1	0	1	0	0	0	0	0.277778	0.648148
11	wolf	Nanuk	14	M	5	5	0	0	0	0	0	0	5	1	0	1	0	1	0	0	0	0	0	0.75
11	wolf	Nanuk	14	M	5	6	0	0	0	0	0	0	5	0	0	1	0	1	0	0	0	0	0.119048	0.97619
12	wolf	Shima	75	F	2	1	3	2	1	0.75	4	1	25	0	0	1	0	1	0	0	0	0	0.25974	0.753247
12	wolf	Shima	76	F	2	2	4	2	2	1	4	1	25	0	0	1	0	1	0	0	0	0	0.478723	0.414894
12	wolf	Shima	76	F	5	1	3	1	2	0.75	4	1	25	1	0	1	0	1	0	0	0	0	0.69697	0.484848
12	wolf	Shima	76	F	5	2	3	2	1	0.75	4	1	25	NA	NA	NA	NA	NA	NA	NA	NA	NA	NA	NA
12	wolf	Shima	76	F	5	3	4	2	2	1	4	1	25	0	0	1	0	1	0	0	0	0	0.416667	0.572222
12	wolf	Shima	77	F	5	4	4	2	2	1	3	0.75	25	0	0	1	0	1	0	0	0	0.0060241	0.361446	0.5
12	wolf	Shima	77	F	5	5	4	2	2	1	4	1	25	0	0	1	0	1	0	0	0	0	0.306122	0.340136
12	wolf	Shima	77	F	5	6	4	2	2	1	4	1	25	0	0	1	0	1	0	0	0	0	0.628931	0.446541
12	wolf	Shima	77	F	10	1	4	2	2	1	4	1	25	0	0	1	0	1	0	0	0	0	0.430712	0.505618
12	wolf	Shima	78	F	10	2	4	2	2	1	4	1	25	0	0	1	0	1	0	0	0	0	0.381679	0.656489
12	wolf	Shima	80	F	10	3	2	1	1	0.5	4	1	25	0	0	1	0	1	0	0	0	0.0127119	0.529661	0.542373
12	wolf	Shima	80	F	10	4	4	2	2	1	4	1	25	0	0	1	0	1	0	0	0	0	0.727273	0.581818
12	wolf	Shima	81	F	10	5	4	2	2	1	4	1	25	0	0	1	0	1	0	0	0	0	0.371747	0.420074
12	wolf	Shima	82	F	10	6	4	2	2	1	4	1	25	0	0	1	0	1	0	0	0	0	0.396226	0.509434
12	wolf	Shima	83	F	15	1	4	2	2	1	4	1	25	0	0	1	0	1	0	0	0	0	0.388889	0.547222
12	wolf	Shima	83	F	15	2	4	2	2	1	4	1	25	0	0	1	0	1	0	0	0	0.0296496	0.215633	0.671159
12	wolf	Shima	84	F	15	3	4	2	2	1	4	1	25	0	0	1	0	1	0	0	0	0.013369	0.26738	0.585561
12	wolf	Shima	84	F	15	4	4	2	2	1	4	1	25	0	0	1	0	1	0	0	0	0.0689655	0.238727	0.509284
12	wolf	Shima	84	F	15	5	4	2	2	1	4	1	25	0	0	1	0	1	0	0	0	0.042328	0.277778	0.666667
12	wolf	Shima	85	F	15	6	4	2	2	1	4	1	25	0	0	1	0	1	0	0	0	0.010989	0.206044	0.64011
12	wolf	Shima	85	F	20	1	3	1	2	0.75	4	1	25	0	0	1	0	1	0	0	0	0.220225	0.269663	0.404494
12	wolf	Shima	86	F	20	2	3	2	1	0.75	4	1	25	0	0	1	0	1	0	0	0	0.1175	0.1875	0.5375
12	wolf	Shima	86	F	20	3	3	1	2	0.75	4	1	25	0	0	1	0	1	0	0	0	0.0329114	0.202532	0.468354
12	wolf	Shima	86	F	20	4	2	0	2	0.5	4	1	25	0	0	1	0	1	0	0	0	0.0356164	0.136986	0.70137
12	wolf	Shima	87	F	20	5	2	2	0	0.5	4	1	25	0	0	1	0	1	0	0	0	0.117647	0.196078	0.563725
12	wolf	Shima	87	F	20	6	2	1	1	0.5	4	1	25	0	0	1	0	1	0	0	0	0.0292208	0.12987	0.448052
12	wolf	Shima	87	F	25	1	2	1	1	0.5	4	1	25	0	0	1	0	1	0	0	0	0.0618557	0.128866	0.476804
12	wolf	Shima	89	F	25	2	3	1	2	0.75	4	1	25	0	0	1	0	1	0	0	0	0.0130841	0.429907	0.628037
12	wolf	Shima	90	F	25	3	1	1	0	0.25	4	1	25	0	0	1	0	1	0	0	0	0	0.401662	0.626039
12	wolf	Shima	91	F	25	4	2	2	0	0.5	4	1	25	0	0	1	0	1	0	0	0	0.012605	0.346639	0.527311
12	wolf	Shima	92	F	25	5	0	0	0	0	2	0.5	25	0	0	1	0	1	0	0	0	0	0.337838	0.763514
12	wolf	Shima	92	F	25	6	0	0	0	0	3	0.75	25	0	0	1	0	1	0	0	0	0.201299	0.0974026	0.318182
12	wolf	Shima	95	F	35	1	0	0	0	0	2	0.5	25	0	0	1	0	1	0	0	0	0	0.37037	0.439815
12	wolf	Shima	99	F	35	2	0	0	0	0	2	0.5	25	0	0	1	0	1	0	0	0	0	0.280899	0.601124
13	wolf	Tala	21	F	2	1	4	2	2	1	4	1	25	0	NA	NA	NA	NA	NA	NA	NA	NA	NA	NA
13	wolf	Tala	21	F	2	2	4	2	2	1	4	1	25	0	NA	NA	NA	NA	NA	NA	NA	NA	NA	NA
13	wolf	Tala	21	F	5	1	4	2	2	1	4	1	25	0	NA	NA	NA	NA	NA	NA	NA	NA	NA	NA
13	wolf	Tala	22	F	5	2	4	2	2	1	3	0.75	25	NA	NA	NA	NA	NA	NA	NA	NA	NA	NA	NA
13	wolf	Tala	23	F	5	3	4	2	2	1	3	0.75	25	NA	NA	NA	NA	NA	NA	NA	NA	NA	NA	NA
13	wolf	Tala	25	F	5	4	4	2	2	1	4	1	25	0	0	1	0	1	0	0	0	0.035503	0.384615	0.538462
13	wolf	Tala	28	F	5	5	4	2	2	1	4	1	25	0	0	1	0	1	0	0	0	0	0.536585	0.682927
13	wolf	Tala	28	F	5	6	4	2	2	1	4	1	25	0	0	1	0	1	0	0	0	0	0.39267	0.308901
13	wolf	Tala	29	F	10	1	2	1	1	0.5	4	1	25	0	0	1	0	1	0	0	0	0.0647059	0.323529	0.711765
13	wolf	Tala	29	F	10	2	4	2	2	1	4	1	25	0	0	1	0	1	0	0	0	0.0225564	0.281955	0.616541
13	wolf	Tala	29	F	10	3	4	2	2	1	4	1	25	0	NA	NA	NA	NA	NA	NA	NA	NA	NA	NA
13	wolf	Tala	29	F	10	4	3	1	2	0.75	4	1	25	0	0	1	0	1	0	0	0	0.0980392	0.215686	0.6
13	wolf	Tala	30	F	10	5	3	2	1	0.75	4	1	25	0	0	1	0	1	0	0	0	0.0358566	0.239044	0.61753
13	wolf	Tala	30	F	10	6	4	2	2	1	4	1	25	0	0	1	0	1	0	0	0	0.0191571	0.287356	0.463602
13	wolf	Tala	30	F	15	1	4	2	2	1	4	1	25	0	0	1	0	1	0	0	0	0.224377	0.138504	0.34903
13	wolf	Tala	31	F	15	2	3	1	2	0.75	4	1	25	0	0	1	0	1	0	0	0	0.188571	0.257143	0.342857
13	wolf	Tala	35	F	15	3	3	2	1	0.75	4	1	25	0	0	1	0	1	0	0	0	0.11437	0.205279	0.560117
13	wolf	Tala	35	F	15	4	3	1	2	0.75	4	1	25	0	0	1	0	1	0	0	0	0.102102	0.255255	0.291291
13	wolf	Tala	37	F	15	5	4	2	2	1	4	1	25	0	0	0.983871	0.016129	1	0	0	0	0.0564516	0.282258	0.430108
13	wolf	Tala	38	F	15	6	2	1	1	0.5	4	1	25	0	0	1	0	1	0	0	0	0.0356083	0.37092	0.58457
13	wolf	Tala	38	F	20	1	4	2	2	1	3	0.75	25	1	0	1	0	1	0	0	0	0.247826	0.152174	0.267391
13	wolf	Tala	39	F	20	2	2	1	1	0.5	4	1	25	0	0	1	0	1	0	0	0	0.0677966	0.145278	0.452785
13	wolf	Tala	40	F	20	3	2	1	1	0.5	4	1	25	0	0	1	0	1	0	0	0	0.135135	0.17199	0.390663
13	wolf	Tala	42	F	20	4	4	2	2	1	3	0.75	25	1	0	1	0	0.937365	0.0215983	0.0410367	0.062635	0.425486	0.0971922	0.334773
13	wolf	Tala	43	F	20	5	4	2	2	1	2	0.5	25	1	0	1	0	0.755789	0.0505263	0.193684	0.244211	0.347368	0.0736842	0.448421
13	wolf	Tala	44	F	25	1	4	2	2	1	4	1	25	0	0	1	0	1	0	0	0	0.208042	0.131119	0.435315
13	wolf	Tala	45	F	25	2	2	0	2	0.5	4	1	25	0	0	1	0	1	0	0	0	0.195971	0.137363	0.545788
13	wolf	Tala	52	F	25	3	3	1	2	0.75	4	1	25	NA	NA	NA	NA	NA	NA	NA	NA	NA	NA	NA
13	wolf	Tala	54	F	25	4	0	0	0	0	2	0.5	25	0	0	1	0	1	0	0	0	0.0327869	0.163934	0.696721
13	wolf	Tala	54	F	25	5	0	0	0	0	2	0.5	25	1	0	1	0	1	0	0	0	0.100917	0.114679	0.834862
13	wolf	Tala	57	F	25	6	0	0	0	0	4	1	25	0	0	1	0	0.990033	0.00996678	0	0.00996678	0.0830565	0.116279	0.601329
13	wolf	Tala	58	F	35	1	0	0	0	0	4	1	25	NA	NA	NA	NA	NA	NA	NA	NA	NA	NA	NA
13	wolf	Tala	58	F	35	2	0	0	0	0	4	1	25	NA	NA	NA	NA	NA	NA	NA	NA	NA	NA	NA
